# Supplementary material for: Computational fluid dynamics simulation of a jet crystallizer for continuous crystallization of lovastatin
Source: Sci Rep. 2024 Jan 9;14:907. doi: 10.1038/s41598-023-51088-y (PMC10776609; doi:10.1038/s41598-023-51088-y)
Supplement: Supplementary file 1 — Supplementary Information 1. [file 41598_2023_51088_MOESM1_ESM.zip]

Archive with 10 entries (5 files):
- CaseUH/
- CaseUH/CaseUH.vtk
- CaseUH/walls/
- CaseUH/walls/walls_370000.vtk
- CaseUH/outlet/
- CaseUH/outlet/outlet_370000.vtk
- CaseUH/inlet2/
- CaseUH/inlet2/inlet2_370000.vtk
- CaseUH/inlet1/
- CaseUH/inlet1/inlet1_370000.vtk
