# Supplementary material for: Computational fluid dynamics simulation of a jet crystallizer for continuous crystallization of lovastatin
Source: Sci Rep. 2024 Jan 9;14:907. doi: 10.1038/s41598-023-51088-y (PMC10776609; doi:10.1038/s41598-023-51088-y)
Supplement: Supplementary file 2 — Supplementary Information 2. [file 41598_2023_51088_MOESM2_ESM.zip]

Archive with 10 entries (5 files):
- CaseUL/
- CaseUL/CaseUL.vtk
- CaseUL/walls/
- CaseUL/walls/walls_420000.vtk
- CaseUL/outlet/
- CaseUL/outlet/outlet_420000.vtk
- CaseUL/inlet2/
- CaseUL/inlet2/inlet2_420000.vtk
- CaseUL/inlet1/
- CaseUL/inlet1/inlet1_420000.vtk
